# Supplementary material for: Exome Sequencing Uncovers Genetic Drivers of Multiple Sclerosis in a Multiplex Family
Source: Genes (Basel). 2025 Nov 1;16(11):1311. doi: 10.3390/genes16111311 (PMC12652177; doi:10.3390/genes16111311)
Supplement: Supplementary file 1 [file genes-16-01311-s001.zip]

Archive with 1 entries (1 files):
- genes-3943432-supplementary.xlsx
